# Supplementary material for: Evaluation of the putative lymphoma-associated point mutation D427H in the STAT3 transcription factor
Source: BMC Mol Cell Biol. 2022 Jun 25;23:23. doi: 10.1186/s12860-022-00422-9 (PMC9233852; doi:10.1186/s12860-022-00422-9)
Supplement: Supplementary file 1 — Additional file 1: Supplementary data 1. Raw data from the representative reporter gene assays performed on U3A cells transfected with the indicated STAT3-GFP or STAT3-SNAP variants, normalized to their respective co-transfected b-galactosidase activity. [file 12860_2022_422_MOESM1_ESM.xlsx]

## Sheet: Tabelle1
	Reporter gene assay 3xLy6e-STAT3-GFP WT and mutant constructs
							Photometric Measurement at 420nm
WT-GFP	unstim.	Luminometer	Extinction	Quotient		WT-GFP	5ng/ml IFN-γ	Luminometer	Extinction	Quotient		WT-GFP	25ng/ml IL-6	Luminometer	Extinction	Quotient
	Well 1	20836	0.3223	64647.8			Well 1	64925	0.4289	151376			Well 1	230279	0.3921	587297
	Well 2	20520	0.3776	54343.2			Well 2	98052	0.5368	182660			Well 2	355770	0.5674	627018
	Well 3	16424	0.3311	49604.3			Well 3	166407	0.543	306459			Well 3	329346	0.5162	638020
	Well 4	15338	0.2825	54293.8			Well 4	172307	0.5394	319442			Well 4	260367	0.4607	565155
	Well 5	18288	0.2983	61307.4			Well 5	118858	0.5145	231017			Well 5	311572	0.5134	606880
				56839.3						238191						604874
D427H-GFP	unstim.	Luminometer	Extinction	Quotient		D427H-GFP	5ng/ml IFN-γ	Luminometer	Extinction	Quotient		D427H-GFP	25ng/ml IL-6	Luminometer	Extinction	Quotient
	Well 1	25713	0.5506	46700			Well 1	148860	0.6045	246253			Well 1	301238	0.5841	515730
	Well 2	26732	0.6414	41677.6			Well 2	102151	0.482	211932			Well 2	517876	0.8272	626059
	Well 3	20958	0.6945	30177.1			Well 3	110365	0.4978	221706			Well 3	350785	0.6764	518606
	Well 4	21952	0.6286	34922			Well 4	630566	0.681	925941			Well 4	101310	0.5514	183732
	Well 5	21141	0.6485	32599.8			Well 5	687932	0.7959	864345			Well 5	129396	0.5677	227930
			,	37215.3						494035						414412
F174A-GFP	unstim.	Luminometer	Extinction	Quotient		F174A-GFP	5ng/ml IFN-γ	Luminometer	Extinction	Quotient		F174A-GFP	25ng/ml IL-6	Luminometer	Extinction	Quotient
	Well 1	518757	0.5312	976576			Well 1	2570000	0.447	5.74944e+06			Well 1	1340000	0.3696	3.62554e+06
	Well 2	409866	0.3629	1.12942e+06			Well 2	3570000	0.7503	4.7581e+06			Well 2	4230000	0.6304	6.71003e+06
	Well 3	514733	0.436	1.18058e+06			Well 3	3300000	0.7762	4.25148e+06			Well 3	5310000	0.7585	7.00066e+06
	Well 4	415613	0.3569	1.16451e+06			Well 4	3380000	0.7761	4.35511e+06			Well 4	1870000	0.4181	4.47261e+06
	Well 5	301491	0.2631	1.14592e+06			Well 5	2850000	0.7276	3.91699e+06			Well 5	4280000	0.7201	5.94362e+06
				1.1194e+06						4.60622e+06						5.55049e+06

## Sheet: Tabelle2
	Supplementary data 1: Raw data from the representative reporter gene assays performed on U3A cells transfected with the indicated STAT3-GFP or STAT3-SNAP variants, normalized to their respective co-transfected b-galactosidase activity.
	Reporter gene assay 3xLy6e-STAT3-SNAP WT and mutant constructs
							Photometric Measurement at 420nm
WT-SNAP	unstim.	Luminometer	Extinction	Quotient		WT-SNAP	5ng/ml IFN-γ	Luminometer	Extinction	Quotient		WT-SNAP	25ng/ml IL-6	Luminometer	Extinction	Quotient
	Well 1	68474	0.4281	159949			Well 1	491535	0.5606	876802			Well 1	593794	0.5425	1.09455e+06
	Well 2	82484	0.5031	163952			Well 2	455752	0.5672	803512			Well 2	1070000	0.6222	1.7197e+06
	Well 3	77845	0.4904	158738			Well 3	617810	0.6162	1.00261e+06			Well 3	654009	0.5087	1.28565e+06
	Well 4	65952	0.4999	131930			Well 4	408393	0.4763	857428			Well 4	752984	0.5165	1.45786e+06
	Well 5	76773	0.4573	167883			Well 5	252856	0.441	573370			Well 5	423254	0.4221	1.00273e+06
				156490						822745						1.3121e+06
D427H-SNAP	unstim.	Luminometer	Extinction	Quotient		D427H-SNAP	5ng/ml IFN-γ	Luminometer	Extinction	Quotient		D427H-SNAP	25ng/ml IL-6	Luminometer	Extinction	Quotient
	Well 1	67771	0.3451	196381			Well 1	709449	0.3667	1.93469e+06			Well 1	766789	0.3284	2.33492e+06
	Well 2	28968	0.2516	115135			Well 2	671557	0.3416	1.96592e+06			Well 2	955289	0.4352	2.19506e+06
	Well 3	47534	0.2919	162843			Well 3	734242	0.4497	1.63274e+06			Well 3	925822	0.3701	2.50155e+06
	Well 4	29541	0.2418	122171			Well 4	720579	0.4608	1.56376e+06			Well 4	554883	0.2698	2.05665e+06
	Well 5	17313	0.192	90171.9			Well 5	685711	0.4088	1.67738e+06			Well 5	992489	0.361	2.74928e+06
			,	137340						1.75489e+06						2.36749e+06
F174A-SNAP	unstim.	Luminometer	Extinction	Quotient		F174A-SNAP	5ng/ml IFN-γ	Luminometer	Extinction	Quotient		F174A-SNAP	25ng/ml IL-6	Luminometer	Extinction	Quotient
	Well 1	1140000	0.5892	1.93483e+06			Well 1	4810000	0.8875	5.41972e+06			Well 1	3730000	0.8711	4.28194e+06
	Well 2	988657	0.6129	1.61308e+06			Well 2	3940000	0.6818	5.77882e+06			Well 2	6360000	0.7774	8.18112e+06
	Well 3	1140000	0.5561	2.04999e+06			Well 3	3490000	0.7465	4.67515e+06			Well 3	4330000	0.674	6.42433e+06
	Well 4	943935	0.6575	1.43564e+06			Well 4	2070000	0.5602	3.69511e+06			Well 4	3120000	0.6736	4.63183e+06
	Well 5	1230000	0.5142	2.39207e+06			Well 5	4020000	0.86	4.67442e+06			Well 5	2960000	0.6276	4.71638e+06
				1.88512e+06						4.84864e+06						5.64712e+06
