# Supplementary material for: Evaluation of the putative lymphoma-associated point mutation D427H in the STAT3 transcription factor
Source: BMC Mol Cell Biol. 2022 Jun 25;23:23. doi: 10.1186/s12860-022-00422-9 (PMC9233852; doi:10.1186/s12860-022-00422-9)
Supplement: Supplementary file 2 — Additional file 2: Supplementary data 2. Raw data from the representative qPCR experiments performed on U3A cells transfected with the indicated STAT3-GFP variants, normalized to the expression of the house-keeping gene GAPDH. [file 12860_2022_422_MOESM2_ESM.xls]

## Sheet: Sheet1
Pos	Name	Ct SYBR	Amount SYBR	Target SYBR
G1	US WT GFP GAPDH	17.15	-	GAPDH
H1	US WT GFP GAPDH	16.85	-	GAPDH
A1	US WT GFP Cyclin D1	19.5	-	GAPDH
B1	US WT GFP Cyclin D1	19.06	-	GAPDH
C1	US WT GFP cMyc	21.03	-	GAPDH
D1	US WT GFP cMyc	21.1	-	GAPDH
G7	US F174A GFP GAPDH	15.7	-	GAPDH
H7	US F174A GFP GAPDH	15.68	-	GAPDH
A7	US F174A GFP Cyclin D1	17.52	-	GAPDH
B7	US F174A GFP Cyclin D1	17.67	-	GAPDH
C7	US F174A GFP cMyc	18.99	-	GAPDH
D7	US F174A GFP cMyc	18.92	-	GAPDH
G4	US D427H GFP GAPDH	16.12	-	GAPDH
H4	US D427H GFP GAPDH	15.94	-	GAPDH
A4	US D427H GFP Cyclin D1	17.68	-	GAPDH
B4	US D427H GFP Cyclin D1	17.61	-	GAPDH
C4	US D427H GFP cMyc	19.13	-	GAPDH
D4	US D427H GFP cMyc	19.16	-	GAPDH
G2	IL6 WT GFP GAPDH	15.73	-	GAPDH
H2	IL6 WT GFP GAPDH	15.07	-	GAPDH
A2	IL6 WT GFP Cyclin D1	16.86	-	GAPDH
B2	IL6 WT GFP Cyclin D1	17.31	-	GAPDH
C2	IL6 WT GFP cMyc	18.45	-	GAPDH
D2	IL6 WT GFP cMyc	18.85	-	GAPDH
G8	IL6 F174A GFP GAPDH	15.57	-	GAPDH
H8	IL6 F174A GFP GAPDH	15.58	-	GAPDH
A8	IL6 F174A GFP Cyclin D1	17.6	-	GAPDH
B8	IL6 F174A GFP Cyclin D1	17.48	-	GAPDH
C8	IL6 F174A GFP cMyc	18.39	-	GAPDH
D8	IL6 F174A GFP cMyc	18.44	-	GAPDH
G5	IL6 D427H GFP GAPDH	15.9	-	GAPDH
H5	IL6 D427H GFP GAPDH	15.64	-	GAPDH
A5	IL6 D427H GFP Cyclin D1	17.73	-	GAPDH
B5	IL6 D427H GFP Cyclin D1	17.91	-	GAPDH
C5	IL6 D427H GFP cMyc	19	-	GAPDH
D5	IL6 D427H GFP cMyc	19.3	-	GAPDH
G3	IFNg WT GFP GAPDH	16.27	-	GAPDH
H3	IFNg WT GFP GAPDH	16.13	-	GAPDH
A3	IFNg WT GFP Cyclin D1	17.71	-	GAPDH
B3	IFNg WT GFP Cyclin D1	18.04	-	GAPDH
C3	IFNg WT GFP cMyc	19.51	-	GAPDH
D3	IFNg WT GFP cMyc	19.54	-	GAPDH
G9	IFNg F174A GFP GAPDH	15.51	-	GAPDH
H9	IFNg F174A GFP GAPDH	15.23	-	GAPDH
A9	IFNg F174A GFP Cyclin D1	17.23	-	GAPDH
B9	IFNg F174A GFP Cyclin D1	17.43	-	GAPDH
C9	IFNg F174A GFP cMyc	18.6	-	GAPDH
D9	IFNg F174A GFP cMyc	18.7	-	GAPDH
G6	IFNg D427H GFP GADPH	15.96	-	GAPDH
H6	IFNg D427H GFP GADPH	16.05	-	GAPDH
A6	IFNg D427H GFP Cyclin D1	17.51	-	GAPDH
B6	IFNg D427H GFP Cyclin D1	17.71	-	GAPDH
C6	IFNg D427H GFP cMyc	19.25	-	GAPDH
D6	IFNg D427H GFP cMyc	19.25	-	GAPDH
Analysis Parameters
Type of Application	Quantification
Dye(s)	SYBR
Inverted Data	OFF
Threshold setting	Noiseband
Threshold level	550
Baseline setting	Automatic
Baseline range (from cycle no. ... to)	n/a
Drift Correction	OFF

## Sheet: Tabelle1
	Supplementary data 2: Raw data from the representative qPCR experiments performed on U3A cells transfected with the indicated STAT3-GFP variants, normalized to the expression of the house-keeping gene GAPDH.
			hCyclin D1									hc-Myc
		hGAPDH	hCyclin D1	∆Ct	Avg. ∆Ct	∆∆Ct	2-∆∆Ct	Avg. 2-∆∆Ct			hGAPDH	hc-Myc	∆Ct	Avg. ∆Ct	∆∆Ct	2-∆∆Ct	Avg. 2-∆∆Ct
	Unstimulated WT-GFP	17.15	19.5	2.35	2.28	0.07	0.952638	1.01712		Unstimulated WT-GFP	17.15	21.03	3.88	4.065	-0.185	1.13682	1.00571
		16.85	19.06	2.21		-0.07	1.04972				16.85	21.1	4.25		0.185	0.879649
				2.65		0.37	0.773782						3.95		-0.115	1.08298
				1.91		-0.37	1.29235						4.18		0.115	0.923382
	IFNg WT-GFP	16.27	17.71	1.44		-0.84	1.79005	1.53274		IFNg WT-GFP	16.27	19.51	3.24		-0.825	1.77154	1.67223
		16.13	18.04	1.91		-0.37	1.29235				16.13	19.54	3.41		-0.655	1.57462
				1.58		-0.7	1.6245						3.27		-0.795	1.73508
				1.77		-0.51	1.42405						3.38		-0.685	1.6077
	IL6 WT-GFP	15.73	16.86	1.13		-1.15	2.21914	1.56905		IL6 WT-GFP	15.73	18.45	2.72		-1.345	2.5403	1.8229
		15.07	17.31	2.24		-0.04	1.02811				15.07	18.85	3.78		-0.285	1.21841
				1.58		-0.7	1.6245						3.12		-0.945	1.92519
				1.79		-0.49	1.40444						3.38		-0.685	1.6077
	Unstimulated D427H-GFP	16.12	17.68	1.56		0.07	0.952638	1.01712		Unstimulated D427H-GFP	16.12	19.13	3.01		-1.055	2.07772	1.93574
		15.94	17.61	1.67		-0.07	1.04972				15.94	19.16	3.22		-0.845	1.79626
				1.74		0.37	0.773782						3.04		-1.025	2.03496
				1.49		-0.37	1.29235						3.19		-0.875	1.83401
	IFNy D427H-GFP	15.96	17.51	1.55		-0.73	1.65864	1.60121		IFNy D427H-GFP	15.96	19.25	3.29		-0.775	1.71119	1.76626
		16.05	17.71	1.66		-0.62	1.53688				16.05	19.25	3.2		-0.865	1.82134
				1.75		-0.53	1.44393						3.29		-0.775	1.71119
				1.46		-0.82	1.76541						3.2		-0.865	1.82134
	IL6 D427H-GFP	15.9	17.73	1.83		-0.45	1.36604	1.17989		IL6 D427H-GFP	15.9	19	3.1		-0.965	1.95206	1.62297
		15.64	17.91	2.27		-0.01	1.00696				15.64	19.3	3.66		-0.405	1.32409
				2.01		-0.27	1.20581						3.4		-0.665	1.58557
				2.09		-0.19	1.14076						3.36		-0.705	1.63014
	Unstimulated F174A-GFP	15.7	17.52	1.82		-0.46	1.37554	1.29862		Unstimulated F174A-GFP	15.7	18.99	3.29		-0.775	1.71119	1.74166
		15.68	17.67	1.99		-0.29	1.22264				15.68	18.92	3.24		-0.825	1.77154
				1.97		-0.31	1.23971						3.22		-0.845	1.79626
				1.84		-0.44	1.3566						3.31		-0.755	1.68763
	IFNy F174A-GFP	15.51	17.23	1.72		-0.56	1.47427	1.25723		IFNy F174A-GFP	15.51	18.6	3.09		-0.975	1.96564	1.73225
		15.23	17.43	2.2		-0.08	1.05702				15.23	18.7	3.47		-0.595	1.51047
				1.92		-0.36	1.28343						3.19		-0.875	1.83401
				2		-0.28	1.21419						3.37		-0.695	1.61888
	IL6 F174A-GFP	15.57	17.6	2.03		-0.25	1.18921	1.2451		IL6 F174A-GFP	15.57	18.39	2.82		-1.245	2.37019	2.33792
		15.58	17.48	1.9		-0.38	1.30134				15.58	18.44	2.86		-1.205	2.30537
				1.91		-0.37	1.29235						2.87		-1.195	2.28945
				2.02		-0.26	1.19748						2.81		-1.255	2.38667
